# Supplementary material for: Robust AMBER Force Field Parameters for Glutathionylated Cysteines
Source: Int J Mol Sci. 2023 Oct 9;24(19):15022. doi: 10.3390/ijms241915022 (PMC10573104; doi:10.3390/ijms241915022)
Supplement: Supplementary file 1 [file ijms-24-15022-s001.zip]

Archive with 1 entries (1 files):
- ijms-2646527-supplementary.pdf
